# Supplementary material for: Incorporation of the New anti-Octadecaborane Laser Dyes into Thin Polymer Films: A Temperature-Dependent Photoluminescence and Infrared Spectroscopy Study
Source: Int J Mol Sci. 2022 Aug 8;23(15):8832. doi: 10.3390/ijms23158832 (PMC9368784; doi:10.3390/ijms23158832)
Supplement: Supplementary file 1 [file ijms-23-08832-s001.zip]

Archive with 1 entries (1 files):
- ijms-1815003-supplementary.pdf
